# Supplementary material for: Antibiotic Susceptibility of Aerobic and Facultative Anaerobic Gram-Negative Rods in Hong Kong and Implications on Usefulness of Ceftazidime-Avibactam and Ceftolozane-Tazobactam
Source: Antibiotics (Basel). 2024 Aug 24;13(9):802. doi: 10.3390/antibiotics13090802 (PMC11428689; doi:10.3390/antibiotics13090802)
Supplement: Supplementary file 1 [file antibiotics-13-00802-s001.zip]

Archive with 2 entries (2 files):
- Manuscript_Pfizer_Supplementary Tables_20240804.pdf
- Supplementary Figure S1_20240809.pdf
